# Supplementary material for: Full Endoscopy Combined with Allogeneic Bone Grafting for Benign Spinal Lesions: Technical Notes and Preliminary Clinical Results
Source: J Clin Med. 2023 Apr 20;12(8):2990. doi: 10.3390/jcm12082990 (PMC10144314; doi:10.3390/jcm12082990)
Supplement: Supplementary file 1 [file jcm-12-02990-s001.zip]

Archive with 2 entries (2 files):
- jcm-2234562-supplementary.docx
- jcm-2234562-supplementary.pdf
